# Supplementary material for: Citizen science reveals alarming update on the invasion of the Asian mantleslug Meghimatium pictum in Brazil
Source: PLoS One. 2025 Sep 2;20(9):e0330518. doi: 10.1371/journal.pone.0330518 (PMC12404437; doi:10.1371/journal.pone.0330518)
Supplement: S1 File — (CSV) [file pone.0330518.s001.csv]

latitude	longitude
-25.1831353026	-48.2978222386
-25.37175	-49.2291333333
-27.4269882962	-48.4198770952
-26.9407081604	-49.5614397526
-29.5959014893	-51.1593818665
-28.6719209422	-49.336667033
-25.4035038073	-49.3098294362
-25.3348916667	-49.1159083333
-20.1964587651	-43.9612975348
-26.7660236359	-48.684173584
-27.9995391953	-49.5872363943
-23.666100769	-46.4599146321
-26.7672367096	-48.684173584
-22.94573333	-46.52758833
-27.11623552	-48.82202231
-22.377445	-45.25997167
-27.0174721667	-49.0966028333
-25.4827474862	-48.8290712982
-28.6759409982	-49.2426270247
-25.4665220667	-49.3274626136
-22.7823978	-46.590643
-26.0133236535	-48.6092441529
-22.3352198707	-44.5788086951
-24.049568136	-47.5958672909
-28.5650454711	-51.8315701794
-30.6347019823	-51.3748264373
-28.69801	-49.314545
-27.244095079	-52.0249445245
-22.4160641129	-42.6083434968
-26.7547820181	-48.7291821465
-22.4159105152	-42.6077998057
-27.0172138889	-49.0959333333
-20.3669818214	-40.6882194218
-20.3669818214	-40.6882194218
-26.8803567471	-51.7799503087
-26.9292355312	-49.0484514372
-25.3850351	-49.0154418
-24.0589643417	-47.5740573844
-22.9757427994	-43.2310827378
-23.5427270521	-46.7262288592
-22.4275	-43.2455555556
-26.7114958789	-49.6763912428
-26.7114958789	-49.6763912428
-26.8461868221	-49.0531734139
-24.7680034138	-48.5974570899
-26.9017129595	-48.6449228972
-22.4305555556	-43.2347222222
-24.0591018028	-47.5736067732
-29.3782277818	-51.1115064472
-23.6119053	-47.3972135
-29.787773	-51.165233
-29.3782277818	-51.1115064472
-23.5428075159	-46.7250215568
-24.0366658333	-47.4538327778
-22.8252666499	-45.6671002507
-23.797437684	-46.446945649
-23.5430305966	-46.7252385923
-27.5917341117	-48.5011098906
-26.9218238712	-49.0742349286
-22.4868916667	-46.6121533333
-23.6061974442	-46.8221823554
-23.6062760925	-46.8220965247
-27.52314375	-48.4231948611
-25.2459380793	-50.0214385986
-25.7698081591	-49.7161449791
-22.4159083333	-42.6078222222
-25.7789139798	-49.3260541186
-27.5892187478	-48.496819362
-22.9725257057	-45.8345133439
-22.9726275721	-45.8344469592
-27.919275	-51.0369277778
-23.7508665079	-46.5664980773
-25.260655	-48.8705116667
-27.0181363871	-49.1143551915
-24.0364458333	-47.4535747222
-25.360154628	-49.2568940297
-27.195295	-49.642412
-23.6270414904	-47.2308428586
-27.05932924	-49.08381918
-25.3905112185	-49.2278602826
-25.5216399	-49.0924083
-27.23054525	-49.62679838
-23.778552322	-46.3044028961
-26.3388888889	-52.6541666667
-22.3354651773	-44.5759856701
-22.3354304437	-44.5758907869
-29.3745584818	-50.8764349669
-27.19580082	-49.64074351
-23.4103476481	-45.0743856391
-23.7120973298	-46.358305972
-24.2672466667	-48.4098966667
-24.2672739024	-48.4147782996
-27.685134614	-48.4973487314
-23.9860583333	-46.74425
-23.9858513165	-46.7427555844
-23.985593698	-46.7431230471
-27.9589030558	-49.5669599734
-27.2700233522	-48.8680347894
-27.2697515644	-48.8678792213
-22.4258333333	-43.2447222222
-23.759332	-46.3396499722
-23.7534280727	-46.3308712276
-29.792667	-51.1514039722
-22.8596929605	-46.0340750943
-26.7697845528	-48.6767570302
-23.56613066	-46.7304301634
-27.6136713811	-48.4436408566
-25.3239919649	-49.2827317491
-25.3234479759	-49.2813547701
-32.0383767971	-52.250632983
-25.4481811389	-49.23452375
-25.4475009722	-49.233879
-26.816026525	-48.6500734091
-27.0594545931	-49.0819060576
-29.9394090028	-50.9947529063
-24.5518546749	-48.6817588211
-23.5628161	-46.6588711
-22.8082703403	-45.6546283141
-27.0152866494	-51.0982908116
-23.8961263871	-46.7445005446
-25.7876487934	-49.3225156143
-15.866816	-47.8004499722
-25.6952590363	-54.4366664439
-27.597260578	-48.5210447386
-22.5467871069	-43.0455973372
-22.858445	-45.9169616667
-26.8917153574	-48.695098646
-25.3850909269	-49.0154615312
-25.3851062066	-49.015368484
-24.454955	-48.6813466667
-23.5857167687	-46.6094568372
-22.3773633333	-45.259795
-23.5619910773	-46.6560421139
-22.9303583333	-46.0050722167
-25.82380706	-53.03907839
-22.3772466667	-45.2598416667
-27.1943333333	-48.4990966667
-22.3771966667	-45.2599666667
-23.5628716667	-46.6571866667
-23.8971039722	-46.6167719722
-23.773035	-46.365138
-25.4475659997	-49.2336735
-25.8012415	-49.87514135
-23.589100053	-46.9646503776
-24.8295990585	-51.1331904307
-25.3346949996	-49.1160695
-22.3773466667	-45.25977
-22.4168893783	-42.6088983284
-23.5866536997	-46.6087564997
-25.5350795918	-49.226042978
-25.364068813	-49.24488695
-25.4372382	-49.2699727
-22.2865426046	-42.4964030791
-27.3415840068	-53.6496418137
-23.7994257	-46.6791968
-32.0383767971	-52.250632983
-23.7775168766	-46.2999626768
-23.7792283362	-46.298740568
-23.892495213	-46.6187697474
-23.5633194444	-46.658325
-15.7873729002	-48.0585494265
-25.7208052116	-49.175552018
-29.7122944444	-51.2024277778
-23.7772526622	-46.3011429664
-23.7759986231	-46.2962094035
-23.7804252664	-46.3011163987
-23.7803306222	-46.3027683851
-23.7743799901	-46.3047290508
-24.267761727	-48.4093798594
-25.4479300329	-49.2330263928
-25.4469091679	-49.2338209972
-22.9169709748	-45.9504058958
-25.737455	-49.29592
-27.4106116667	-49.764155
-25.5218410278	-49.0920791389
-25.447474096	-49.2327843234
-23.9114452128	-46.6886975472
-23.9107586501	-46.6864874069
-23.7996593331	-46.6571574612
-23.7999782815	-46.6566992551
-23.8047308921	-46.6549249738
-25.2202790089	-49.6324334666
-25.3788683407	-49.2666854337
-23.8057716667	-46.6559716667
-23.8032989722	-46.6652529722
-25.615995	-54.4857533333
-23.9101952357	-46.6925680618
-23.9101952357	-46.6925680618
-23.8058544	-46.6561055
-23.8058064	-46.6560896
-23.9169169289	-46.7785564372
-26.9148638889	-48.6530083333
-26.5599418707	-49.371689558
-25.3031466667	-49.7251916667
-26.8482100274	-48.6643862328
-25.4570824997	-49.0150399997
-32.0383767971	-52.250632983
-27.5784895454	-51.1846844852
-25.4479750144	-49.2328982394
-23.4484573822	-46.8418514729
-25.6603027778	-49.2808638889
-26.7828716468	-48.6985476315
-26.7730138948	-49.1324828698
-25.5758642698	-48.3581497896
-25.4471258104	-49.2340610137
-25.4481132332	-49.2341208534
-25.4500771494	-49.2368119906
-22.286591	-42.4966572
-27.5944395864	-48.5569286719
-23.776955	-46.301333
-26.7730419501	-49.132248424
-24.7900276793	-47.6719157025
-24.7561859892	-48.5048961639
-28.0784940571	-48.6385439336
-24.5880851	-48.6288705
-25.3347699996	-49.1160166667
-25.5119607944	-54.5468033105
-23.5459666667	-46.6966533333
-25.4754283333	-48.831905
-29.1591383301	-49.983356595
-29.935472	-51.1144949722
-26.2551751164	-51.175170339
-23.9769012276	-47.5078942192
-23.7920368344	-48.5834416375
-25.5153239813	-48.5094260797
-27.5978524977	-48.5054744968
-26.5602558587	-49.372295402
-29.6098669	-53.7635122
-26.7985958949	-49.2806154862
-25.5518128108	-54.5226329193
-24.9876865989	-49.4809577242
-24.0400000859	-47.3599999398
-23.7334388997	-46.5880834
-23.6531235218	-46.6241731247
-32.0383767971	-52.250632983
-25.3877558698	-49.00341822
-25.6249121679	-54.4783469089
-26.8007586727	-49.2955510318
-24.0302901	-47.3523204
-24.0302901	-47.3523204
-24.0302901	-47.3523204
-24.0433990177	-47.4569175638
-26.234767	-52.6650114997
-23.7774165782	-46.3657630607
-15.9546583333	-47.961545
-25.445802	-49.2334639722
-32.0383767971	-52.250632983
-28.5153016643	-49.3292329756
-20.257218604	-40.2601677862
-28.9949876151	-51.3879617304
-22.756359096	-46.1479234323
-26.9092183333	-49.13436
-26.794101722	-49.2789210007
-26.9106395	-49.132095
-27.0552566667	-49.0855133333
-26.9218797908	-49.0730631351
-25.3849926175	-49.0154714137
-23.7767383333	-46.312295
-25.3849926175	-49.0154714137
-25.5127758111	-49.2497504512
-25.3849926175	-49.0154714137
-28.632024	-49.5096109722
-28.93889	-52.116024
-25.4529791306	-49.3091672659
-26.7829141486	-48.6984886229
-29.735195	-50.9059533333
-26.18999887	-49.02860291
-23.781226	-46.301515
-29.408055	-50.8992416667
-23.7737577823	-46.5146325246
-22.5053255667	-43.1785237611
-23.6069322158	-46.8220480531
-26.8100652868	-49.0772421347
-24.1410722222	-47.2836277778
-27.0976345	-51.6085398
-27.6752308366	-48.497035464
-23.653730704	-46.6251587629
-29.388217985	-50.8807553351
-29.388217985	-50.8807553351
-23.9377073	-46.9632174
-26.9868807	-50.0119371
-25.0902712797	-50.1061633576
-25.6867412579	-54.4449290035
-26.794101722	-49.2789210007
-23.823344	-45.37368
-32.0419161824	-52.2560062597
-23.8423116667	-46.9584416667
-25.2881104288	-48.9917694032
-31.4428656	-52.4229469
-25.33503	-49.1161221667
-23.8481583333	-46.5801883333
-24.9963833333	-50.6319866667
-22.8170377799	-46.0965779051
-26.1549149263	-49.4038546085
-23.8088204	-46.4861065
-23.8931857408	-50.7685449024
-23.7769471467	-46.3013330474
-25.2883579722	-48.97068
-26.1561279167	-49.3776206944
-27.6751621435	-48.496866079
-28.273544964	-52.5375529597
-27.0936316771	-52.7797915041
-26.8145352006	-48.6621423438
-25.793043172	-49.3278914355
-25.3347866667	-49.1159083333
-26.455609285	-52.5661795445
-26.557505	-49.3735116667
-26.5587633333	-49.37276
-26.5574316667	-49.37248
-26.5587633333	-49.37276
-22.48715	-46.6124783333
-25.6391500997	-49.0486920997
-26.3630937	-50.2346153
-24.2688457625	-48.4150981543
-23.94977085	-47.0076196
-27.0882945	-52.7817833333
-25.5595245361	-49.0268325806
-25.5124336997	-49.3745473
-23.621032192	-46.7427456296
-23.4099022438	-46.609571364
-20.0883443825	-43.8119347555
-25.334845	-49.1159695
-22.3088206791	-45.6651150808
-23.776955	-46.301333
-23.94977085	-47.0076196
-25.3348466667	-49.1159528333
-29.793935	-51.120902
-25.33467	-49.1159638333
-25.3348383333	-49.1159278333
-26.9342379429	-49.1265945587
-26.794101722	-49.2789210007
-25.3348216667	-49.1159055
-26.8090222222	-49.2970916667
-31.5440218546	-52.4755046144
-23.77356833	-46.77155369
-26.8540716667	-49.2293616667
-26.9015566667	-49.0408516667
-25.52169225	-49.0924568056
-25.5208377778	-49.0921134722
-23.7714098745	-46.771591343
-26.8022653882	-49.2826296009
-26.794101722	-49.2789210007
-26.6156613439	-49.4316652459
-26.8035127356	-49.2804086208
-26.792157893	-49.2811334878
-26.8008592242	-49.2800414935
-26.7993653062	-49.2798242345
-26.8018666667	-49.2754277778
-25.33483	-49.1159555
-25.3929173	-49.0496736997
-25.6306133333	-49.1984416667
-26.8035127356	-49.2804086208
-26.9014587222	-49.0407714722
-26.8007916667	-49.21407
-23.7997220433	-46.6772894931
-23.79982	-46.6768383333
-23.7994257981	-46.6791969538
-25.3661267997	-49.2547925
-23.8002716667	-46.6762116667
-23.799925	-46.67758
-23.7992	-46.678555
-25.3462200837	-49.2975576594
-31.5439807088	-52.4755589291
-26.794101722	-49.2789210007
-26.9058819722	-49.079442
-23.799745	-46.6779116667
-25.447504068	-49.3422372267
-23.7998366667	-46.677405
-25.5323312167	-49.3597191945
-26.8020385038	-49.2841201122
-26.8011587636	-49.2874011396
-23.8003482266	-46.6749061437
-23.8003482266	-46.6749061437
-26.8033933334	-49.2814097553
-26.88870243	-49.10664505
-23.7785165869	-46.3042836993
-27.71490554	-48.8086387299
-22.7267833333	-45.5706866667
-25.4519772781	-49.6810293375
-25.4519772781	-49.6810293375
-25.4519772781	-49.6810293375
-29.7240473653	-52.4358287081
-20.4738405	-41.0654026997
-25.288277	-48.970685
-23.8459887424	-46.9650493562
-26.7196382	-49.1688588
-25.334845	-49.1158166667
-23.5613942537	-46.7307892442
-25.4181672	-49.8088315
-26.7791101822	-49.4196672365
-25.566282456	-54.551083111
-24.0165162	-47.1516278
-25.4518765292	-49.68143709
-25.4866856173	-49.0160762519
-23.7786182309	-46.3043362855
-24.551145	-48.6810109722
-24.5350913851	-48.7020552903
-24.5350913851	-48.7020552903
-23.458825	-46.8686783333
-23.8088204	-46.4861065
-29.944393	-51.079022
-29.7240473653	-52.4358287081
-25.016004	-47.926788
-20.12422845	-44.22099335
-25.5002882913	-49.2653550319
-25.5217481083	-49.0918048278
-24.0219710291	-47.0684500234
-24.0222820273	-47.0683056865
-25.4312535	-51.200865
-27.0296382778	-49.5026779167
-23.776955	-46.301333
-27.0758775394	-48.8809585513
-27.1191924276	-51.2870945781
-27.1295776111	-48.8658599722
-27.3949599833	-49.3604967667
-27.0598943163	-49.5387710631
-25.33487	-49.115925
-26.5664379786	-49.3192872405
-26.9498958097	-49.1986817545
-26.5574833333	-49.3692933333
-22.9139850686	-43.0813891882
-26.8089944444	-49.2971361111
-26.9372748263	-49.0598853386
-25.3849016667	-49.1232133333
-26.8152506	-49.2744797
-26.8029033333	-49.2823783333
-26.8029316667	-49.282645
-26.8025383333	-49.28262
-26.794101722	-49.2789210007
-25.1895734983	-49.6506635511
-26.794101722	-49.2789210007
-25.2947191087	-49.6867080154
-25.1933783333	-49.6458666667
-25.2945863725	-49.6831019519
-25.2947803761	-49.6829517482
-24.9384096	-53.4514188
-26.997863097	-49.4835654745
-23.6481719377	-46.6172795714
-27.0300087585	-49.5030846074
-25.4797505	-49.5308112
-19.9569956299	-43.4104190022
-27.2662769722	-49.612709
-25.3299086851	-50.4460393456
-25.4676064193	-50.6363985336
-23.797723	-46.5264049722
-27.0760152544	-48.8838993385
-26.9063519997	-49.0799039997
-26.8982	-49.134625
-26.3387604997	-52.65393
-27.6026583333	-48.5036
-26.5075509369	-49.1250744035
-27.0909909574	-48.9276864007
-25.3348966667	-49.1158721667
-23.9857606112	-46.7429972548
-23.6940289153	-46.4485811844
-27.2070342163	-49.0999435633
-23.776605	-46.31243
-23.7835827556	-46.3064651333
-26.5266161615	-49.1502029984
-23.7774966667	-46.7737966667
-24.5593585506	-48.673233704
-25.6554959722	-49.4896689722
-23.6418635203	-46.6255433854
-23.641862048	-46.6255538719
-25.4634518997	-49.3948104997
-22.9238525045	-45.9086371798
-25.3350116667	-49.1159833333
-25.4051734517	-49.3084249645
-25.4047234101	-49.3089872226
-24.587355	-48.6286716667
-22.4159139245	-42.6081112772
-25.4629377476	-49.2952284962
-19.9820519001	-43.88227732
-23.5918594444	-46.4863366667
-27.0073574931	-52.6906016842
-25.348729214	-51.4652274549
-25.3349783333	-49.116075
-27.4023399167	-52.3080444167
-24.997245	-50.6316666667
-27.150559	-50.053882
-27.5826702	-51.0379643
-27.5807815	-51.03681854
-26.4721863	-49.133299
-26.6125976525	-49.4440773502
-28.1332893333	-48.6496581944
-23.2235716667	-44.7633333333
-23.7367971217	-46.1788191274
-27.859127032	-49.5707806911
-24.2419115495	-46.9953583181
-24.2418441667	-46.9949111667
-25.5014857672	-49.2349358675
-26.9277484375	-49.7949481755
-22.4308860694	-42.9829265971
-25.4508476257	-49.5192070007
-19.98281783	-43.87968346
-23.5146166	-47.461432
-22.8524405076	-46.0310066145
-25.5990179639	-54.5444559527
-27.091458095	-48.9241660014
-27.60695529	-48.47529498
-25.3993824	-48.8712913
-28.228581373	-52.3829346032
-28.2286016575	-52.3828085047
-29.1921691997	-51.5036902
-23.9479360428	-46.3430192694
-26.3005966806	-49.4637562639
-23.6548921944	-46.3228966668
-24.0629242722	-47.5960636221
-27.0997802803	-48.8933772594
-23.696192944	-46.4483590123
-27.0982027997	-48.8961761997
-23.7018047	-46.5536333
-23.5836847222	-46.4784980556
-25.5127654	-49.2496315
-27.0744122	-48.8893382997
-25.3974003	-49.2835329
-25.3974003	-49.2835329
-27.1255171743	-49.0323425084
-25.3870666667	-48.97822
-25.5014857672	-49.2349358675
-26.7802371082	-48.6440850422
-24.3843891	-47.9279696
-25.3873	-48.9783166667
-25.4518337826	-49.6812218427
-26.235489	-48.62823
-23.5837741	-46.4782357
-25.133610413	-47.9616666958
-25.6253032684	-50.6938095093
-25.3874133333	-48.97795
-25.3875216667	-48.97755
-25.38723	-48.9779383333
-29.543443	-51.009789
-29.5661325997	-50.2780392
-25.3872916667	-48.9782833333
-25.38727	-48.9785783333
-25.4665207398	-50.6356771539
-23.6392071416	-46.6173019558
-26.5016454667	-49.1273567453
-23.1925674	-45.9539907997
-23.1928555957	-45.9538226947
-25.3869333333	-48.9806466667
-28.3141979	-52.1884616
-25.3351216667	-49.1160305
-25.3351033333	-49.1159555
-24.0629242722	-47.5960636221
-24.2769681557	-49.6914866567
-24.0561860489	-47.9931565002
-28.78434185	-49.99051744
-28.78337252	-49.98832103
-15.7699485626	-48.2968952899
-25.534582	-49.203265
-26.794101722	-49.2789210007
-26.794101722	-49.2789210007
-23.589100053	-46.9646503776
-25.5847166866	-50.9668911197
-24.7046269	-47.5631275
-27.2152661	-48.5123212
-23.0645055	-44.8922366667
-27.0628438	-48.9758381
-25.5576805556	-49.231775
-26.8404405535	-49.088211377
-31.7982487275	-52.4230990644
-23.5625009808	-46.6567780608
-23.8144622997	-46.7270056997
-23.81478	-46.727055
-23.8138166667	-46.7255366667
-23.812307	-46.727786
-23.812307	-46.727786
-23.8148466579	-46.7269833333
-23.8123074692	-46.7277865112
-23.8147920449	-46.7266345181
-25.5050928226	-49.4233988598
-23.0645055	-44.8922366667
-26.8637022347	-49.0625848367
-25.5208930833	-49.0923576111
-23.3348928273	-46.7021496221
-22.912219	-45.9171423
-20.01952521	-43.81288966
-26.970594936	-49.1413381628
-25.7876487934	-49.3225156143
-30.038675	-51.1386945
-24.8813593171	-51.5445370227
-23.6209886161	-46.7431164072
-20.2570748997	-40.2601565
-27.09553	-52.777347
-26.22783	-52.656089
-25.3348883333	-49.115875
-28.4798796831	-48.7820126116
-25.6112514129	-54.43063315
-25.6299999722	-54.45
-24.265300907	-48.4133240279
-27.6769697481	-48.6570753157
-24.2672370278	-48.4108992389
-25.6424513	-49.0431734
-23.6738931	-46.413081
-23.7368701846	-45.7366286855
-25.5014857672	-49.2349358675
-25.4240259	-49.3169468
-25.4244877	-49.3128255
-24.2659177239	-49.6941162273
-24.0561539025	-47.993452549
-24.2663725359	-49.6943921596
-24.2663960711	-49.6944608912
-23.6738931	-46.413081
-24.2679363997	-48.4094095
-23.6738931	-46.413081
-23.6738931	-46.413081
-23.6738931	-46.413081
-23.6738931	-46.413081
-23.6738931	-46.413081
-24.1463127081	-46.8054544483
-26.8953222222	-49.5849555556
-26.232651	-52.661324
-24.058012	-47.992814
-24.0558915	-47.9933308
-25.4844110306	-49.2140400417
-27.717991	-54.1424108
-27.1850547778	-49.6618118056
-24.1941589722	-47.92042
-25.6816942106	-54.445742704
